# Supplementary material for: Cycloartane Saponins from Astragalus glycyphyllos and Their In Vitro Neuroprotective, Antioxidant, and hMAO-B-Inhibiting Effects
Source: Metabolites. 2023 Jul 19;13(7):857. doi: 10.3390/metabo13070857 (PMC10385106; doi:10.3390/metabo13070857)
Supplement: Supplementary file 1 [file metabolites-13-00857-s001.zip]

Archive with 1 entries (1 files):
- metabolites-2492141-supplementary.pdf
